# Supplementary material for: Substantial differences in source contributions to carbon emissions and health damage necessitate balanced synergistic control plans in China
Source: Nat Commun. 2024 Jul 13;15:5880. doi: 10.1038/s41467-024-50327-8 (PMC11245606; doi:10.1038/s41467-024-50327-8)
Supplement: Supplementary file 4 — Source Data [file 41467_2024_50327_MOESM4_ESM.xlsx]

## Sheet: Fig 1a
Contributions to premature deaths and CO2 emissiosn from sectors and fuel/process categories
sector	fuel/process category	CO2
energy generation	coal	0.335045
energy generation	oil	0.00121387
energy generation	gas	0.00759318
energy generation	biomass and waste	0.000617616
industry	coal	0.25671
industry	oil	0.0196875
industry	gas	0.00854388
industry	biomass and waste	5.92146e-08
industry	process with CO2 emission	0.232468
industry	process without CO2 emission	0
transportation	oil	0.091943
transportation	biomass and waste	0.00120252
domestic	coal	0.0292274
domestic	oil	0.00130841
domestic	gas	0.0068243
domestic	biomass with CO2 emission	0.00292436
domestic	biomass without CO2 emission	0
agriculture	oil	0.00469109
agriculture	process without CO2 emission	0

## Sheet: Fig 1b
Contributions to premature deaths and CO2 emissiosn from sectors and fuel/process categories
sector	fuel/process category	total death
energy generation	coal	0.0984984
energy generation	oil	0.000234362
energy generation	gas	0.00127476
energy generation	biomass and waste	0.000118265
industry	coal	0.131511
industry	oil	0.0171029
industry	gas	0.000804188
industry	biomass and waste	8.41592e-09
industry	process with CO2 emission	0.216586
industry	process without CO2 emission	0.0424965
transportation	oil	0.124556
transportation	biomass and waste	0.00244672
domestic	coal	0.135706
domestic	oil	0.000991895
domestic	gas	0.00341008
domestic	biomass with CO2 emission	0.0278883
domestic	biomass without CO2 emission	0.0916697
agriculture	oil	0.0142208
agriculture	process without CO2 emission	0.0904839

## Sheet: Fig 1c
Contributions to premature deaths and CO2 emissiosn from subsectors
sector	fuel/process category	total death	CO2 (ton)	social cost from health damage	social cost from climate impacts
agriculture	gas/diesel	19178	4.92368e+07	25564274000	4.92368e+09
agriculture	agriculture waste burning	15176	0	20229608000	0
agriculture	fertilizer application and livestock management	106850	0	142431050000	0
energy generation	solid biomass	159	6.48239e+06	211947000	6.48239e+08
energy production	coking coal	19	505906	25327000	5.05906e+07
energy production	bituminous coal	132815	3.51607e+09	177042395000	3.51607e+11
energy production	dry natural gas	1719	7.96966e+07	2291427000	7.96966e+09
energy production	gas/diesel	50	1.74212e+06	66650000	1.74212e+08
energy production	residue fuel oil	266	1.09984e+07	354578000	1.09984e+09
industry	anthracite	7367	8.71168e+07	9820211000	8.71168e+09
industry	coking coal	3653	5.33818e+07	4869449000	5.33818e+09
industry	bituminous coal	166335	2.55388e+09	221724555000	2.55388e+11
industry	dry natural gas	1085	8.9675e+07	1446305000	8.9675e+09
industry	coke production	43085	3.61379e+08	57432305000	3.61379e+10
industry	brick production	20185	1.2358e+08	26906605000	1.2358e+10
industry	primary Al production	1392	1.99519e+07	1855536000	1.99519e+09
industry	hydraulic cement production	132621	7.56176e+08	176783793000	7.56176e+10
industry	iron and steel production	94802	1.17885e+09	126371066000	1.17885e+11
industry	petroleum catalytic cracking	1167	0	1555611000	0
industry	lime production	21038	0	28043654000	0
industry	glass production	3979	0	5304007000	0
industry	fertilizer production	9541	0	12718153000	0
industry	ferroalloy production	6695	0	8924435000	0
industry	lead production	649	0	865117000	0
industry	magnesium production	119	0	158627000	0
industry	zinc production	861	0	1147713000	0
industry	ammonia production	1197	0	1595601000	0
industry	nickel and copper production	3150	0	4198950000	0
industry	natural gas production	8916	0	11885028000	0
industry	gas/diesel	19731	8.8773e+07	26301423000	8.8773e+09
industry	residue fuel oil	788	2.55438e+07	1050404000	2.55438e+09
industry	crude oil	2546	9.23201e+07	3393818000	9.23201e+09
industry	industrial waste	0	621.505	0	62150.5
domestic	biogas	10	826290	13330000	8.2629e+07
domestic	indoor firewood burning	37600	2.98672e+07	50120800000	2.98672e+09
domestic	indoor crop residue burning	48012	0	63999996000	0
domestic	charcoal	314	0	418562000	0
domestic	indoor corncob burning	28453	0	37927849000	0
domestic	indoor brush wood burning	46845	0	62444385000	0
domestic	bituminous coal	154908	2.57731e+08	206492364000	2.57731e+10
domestic	honeycomb/coal briquettes	21501	3.66042e+07	28660833000	3.66042e+09
domestic	patent fuel	6603	1.24303e+07	8801799000	1.24303e+09
domestic	liquid petroleum gas	2743	6.10192e+07	3656419000	6.10192e+09
domestic	dry natural gas	752	2.29381e+06	1002416000	2.29381e+08
domestic	gas works gas	647	4.88594e+06	862451000	4.88594e+08
domestic	coke oven gas	457	3.42767e+06	609181000	3.42767e+08
domestic	gas/diesel	1338	1.37328e+07	1783554000	1.37328e+09
domestic	non-organized waste burning	696	240045	927768000	2.40045e+07
transportation	vehicle liquid biofuels	3300	1.26215e+07	4398900000	1.26215e+09
transportation	vehicle gasoline	13883	3.96845e+08	18506039000	3.96845e+10
transportation	aviation	3088	3.23815e+07	4116304000	3.23815e+09
transportation	shipping	79	122818	105307000	1.22818e+07
transportation	vehicle diesel	150925	5.35667e+08	201183025000	5.35667e+10

## Sheet: Fig 2b
ID	Lg-transformed population density	Lg-transformed ratio	fraction of domestic solid fuels (%)
1	7.1417	0.20396	2.5
3	6.54593	0.61135	3.8
4	6.37503	-0.171052	3.8
5	6.19575	0.135759	3.8
6	6.57392	0.431767	3.8
7	6.32673	0.286738	3.8
8	6.1708	0.675512	3.8
9	4.90805	-0.173891	3.8
10	4.67368	-0.213653	3.8
11	6.25049	0.522774	3.8
12	6.51809	0.51132	3.8
13	6.23985	0.609675	3.8
14	6.41401	-0.0200502	1.4
15	5.50835	-0.0876384	1.4
16	5.72362	0.0888606	1.4
17	5.49227	0.0334572	1.4
18	5.53607	0.137047	1.4
19	5.13009	-0.038963	1.4
20	5.2997	0.0152446	1.4
21	5.84287	0.765561	1.4
22	4.85406	0.65632	1.4
23	5.39484	0.202631	1.4
24	5.13504	-0.0827689	1.4
25	5.08477	-0.368627	1.5
26	4.58753	-0.748307	1.5
27	5.885	-0.870211	1.5
28	3.92535	-0.765971	1.5
29	3.97209	-0.71983	1.5
30	3.16711	-0.579056	1.5
31	2.30806	-0.96169	1.5
32	3.26262	-0.491814	1.5
33	3.70198	-0.71795	1.5
34	3.3865	-0.862987	1.5
35	1.69055	-0.466511	1.5
36	0.0207336	-0.66436	1.5
37	6.48298	-0.300522	1.8
38	6.2408	-0.354082	1.8
39	5.99283	-0.17465	1.8
40	5.29188	-0.741389	1.8
41	5.33743	-0.988693	1.8
42	5.16032	-0.238038	1.8
43	5.7815	0.0555382	1.8
44	6.11737	-1.22519	1.8
45	5.13529	-0.0835487	1.8
46	5.92718	-0.201806	1.8
47	5.79768	-0.153067	1.8
48	5.35909	-0.301404	1.8
49	5.10219	-0.427881	1.8
50	5.53178	-0.162511	1.8
51	5.91986	-0.0104494	3.4
52	5.03752	-0.686718	3.4
53	5.46587	0.180975	3.4
54	5.45853	-0.340812	3.4
55	4.99033	-1.00146	3.4
56	4.33157	-1.27549	3.4
57	4.95121	-0.0811874	3.4
58	4.43968	-0.15636	3.4
59	3.96647	-1.66237	3.4
60	5.29566	-0.0611884	3.9
61	4.87185	0.181379	3.9
62	4.43682	-1.54252	3.9
63	4.32289	-0.995821	3.9
64	4.22542	-1.47992	3.9
65	4.95213	-0.717514	3.9
66	3.57795	-2.77126	3.9
67	4.35945	-0.90189	3.9
68	4.9981	-1.70829	3.9
69	4.27592	-1.31468	3.9
70	3.27777	0.282317	3.9
71	5.03282	-0.0235161	3.9
72	1.32359	-1.08274	3.9
98	6.66143	0.683545	2.7
99	6.55991	0.377004	2.7
100	6.30688	0.551814	2.7
101	6.98598	0.560001	2.7
102	6.68553	0.104644	2.7
103	6.66969	0.859553	2.7
104	6.59704	0.419923	2.7
105	5.84219	0.679444	2.7
106	4.97796	0.14814	2.7
107	5.77639	0.503591	2.7
108	6.5369	0.892463	2.7
109	6.18289	0.342399	2.7
110	5.65587	0.561235	2.7
111	6.32288	1.1138	2.7
112	5.18131	0.454614	2.7
113	5.41735	0.272025	2.7
123	6.56123	0.252285	3.9
124	5.73882	0.214566	3.9
125	5.77268	-0.787401	3.9
126	5.50808	0.442094	3.9
127	5.96493	0.294098	3.9
128	5.80274	0.161915	3.9
129	5.38665	-0.0824289	3.9
130	5.30515	-0.380351	3.9
131	5.70202	0.247497	3.9
132	5.37508	0.182222	3.9
133	5.64566	0.282799	3.9
134	6.77683	-0.00162199	1.2
135	6.71552	0.186928	1.2
136	6.6387	0.126417	1.2
137	6.66405	0.543626	1.2
138	5.73709	0.130308	1.2
139	6.30329	-0.00106788	1.2
140	6.35792	0.156572	1.2
141	6.54351	0.446888	1.2
142	6.56983	-0.0597641	1.2
143	6.31358	-0.146419	1.2
144	6.31656	-0.101914	1.2
145	6.44701	0.0798322	1.2
146	6.3869	0.368215	1.2
147	6.32104	0.398409	1.2
148	6.48761	0.413615	1.2
149	6.13906	0.201018	1.2
150	6.49003	0.608568	1.2
151	7.04858	0.567881	2.2
152	6.60214	0.697625	2.2
153	6.13497	0.448801	2.2
154	6.4282	0.548261	2.2
155	6.51866	0.283479	2.2
156	6.57178	0.723693	2.2
157	6.51677	0.532434	2.2
158	6.74611	0.363934	2.2
159	6.64735	0.778841	2.2
160	6.67848	0.695671	2.2
161	6.68691	0.837049	2.2
162	5.53183	0.25221	2.2
163	6.00755	0.716869	2.2
164	6.51412	1.04674	2.2
165	5.91698	0.566286	2.2
166	6.56076	0.963136	2.2
167	6.19877	0.873474	2.2
168	6.215	0.0561541	2.2
169	7.07673	0.537628	5.2
170	5.96816	0.426693	5.2
171	4.96949	0.513664	5.2
172	5.28714	0.503094	5.2
173	5.66784	0.720707	5.2
175	5.32037	0.910192	5.2
176	6.267	0.976919	5.2
177	5.99997	0.754674	5.2
178	5.81621	0.915989	5.2
179	5.53939	0.784423	5.2
180	5.7431	0.96521	5.2
181	5.00016	0.384607	5.2
182	6.17651	0.871335	5.2
183	6.15605	0.851671	5.2
184	6.26224	1.08099	5.2
185	3.3747	0.261265	5.2
186	6.44137	0.384844	4.6
187	5.69512	0.19318	4.6
188	6.13073	0.315234	4.6
189	6.1098	0.20492	4.6
190	5.80552	0.401395	4.6
191	5.9554	0.699254	4.6
192	5.80091	0.630408	4.6
193	5.13365	0.616722	4.6
194	5.88222	0.628238	4.6
195	5.51077	-0.198521	4.6
196	5.48919	0.0111684	4.6
197	5.22574	0.10871	4.6
198	6.09017	-0.0672591	4.6
199	5.16791	0.580147	4.6
221	6.05243	-0.887957	2.1
222	6.08326	-0.893248	2.1
223	5.16875	-0.357813	2.1
224	5.46842	-0.277196	2.1
225	6.09364	-0.900586	2.1
226	5.02509	-1.60025	2.1
227	5.66605	-0.759204	2.1
228	5.92668	-0.160271	2.1
229	5.67513	-0.442581	2.1
230	4.58567	-1.09314	2.1
231	5.13146	-0.425662	2.1
232	4.71087	-0.724315	2.1
233	4.90677	-0.567411	2.1
234	4.87415	-0.809586	2.1
237	5.8773	0.527043	4.4
238	7.06923	0.287882	5
239	6.38307	0.532955	5
240	5.21218	-2.43731	5
241	5.75283	0.314189	5
242	6.36901	0.52118	5
243	5.49872	0.798523	5
244	5.17565	0.930811	5
245	6.3635	0.986849	5
246	6.50151	0.787906	5
247	5.57222	-0.0583501	5
248	6.20936	1.39897	5
249	5.97968	0.263489	5
250	5.70352	0.393703	5
251	6.15668	1.03524	5
252	5.71996	0.613294	5
253	4.6265	-0.141681	5
254	5.63003	1.18289	5
255	6.0844	0.939267	5
256	2.62987	-0.788381	5
257	2.29942	-2.22111	5
258	4.44849	-1.64103	5
259	6.34144	-0.426581	6.8
260	5.63577	-1.39112	6.8
261	5.27006	-0.165994	6.8
262	5.45898	-0.81315	6.8
263	5.49451	-0.724822	6.8
264	5.11036	-0.105826	6.8
265	5.12859	-0.936346	6.8
266	4.72914	-0.544677	6.8
267	4.89949	-0.637099	6.8
268	5.74128	-1.55016	5.9
269	5.30629	-0.976398	5.9
270	5.04368	-1.31098	5.9
271	4.85081	-0.703786	5.9
272	5.30469	0.0492795	5.9
273	4.15738	-1.50481	5.9
274	4.15032	-1.76449	5.9
275	4.67576	-1.2021	5.9
276	4.62721	-1.59945	5.9
277	4.9623	-1.27425	5.9
278	4.75773	-1.43721	5.9
279	4.23432	-1.91399	5.9
280	4.7848	-1.11989	5.9
281	4.67515	-1.14185	5.9
282	3.78785	-1.67378	5.9
283	3.00712	-2.18503	5.9
291	6.67359	0.385942	1.4
292	5.44855	0.274296	1.4
293	5.26263	-0.111612	1.4
294	6.12841	0.315076	1.4
295	5.91633	0.425555	1.4
296	4.24189	-0.27612	1.4
297	4.85838	-0.226802	1.4
298	4.51301	-0.359963	1.4
299	4.81754	-0.0624897	1.4
300	4.87179	0.0795217	1.4
301	5.54478	-0.392949	6
302	5.26222	-1.62321	6
303	4.25936	-0.376914	6
304	4.51588	-0.0937617	6
305	4.76898	-0.110207	6
306	4.05886	-0.0962675	6
307	3.46356	-0.400288	6
308	5.22433	0.00218077	6
309	2.00219	-0.673283	6
310	4.47766	-0.0497469	6
311	4.97368	0.229655	6
312	4.5231	-0.25961	6
313	5.39012	0.0448768	6
314	2.95401	-0.752845	6
315	5.68704	-0.753392	7.7
316	4.61259	-0.700984	7.7
317	2.21795	-1.06393	7.7
318	2.8422	-1.26564	7.7
319	2.49201	-1.51066	7.7
320	0.985571	-2.63184	7.7
321	0.684302	-3.08912	7.7
322	0.539282	-2.22904	7.7
328	5.54559	-1.14409	2.6
329	3.98592	-1.72099	2.6
330	2.14943	-1.63262	2.6
331	1.50873	-1.4897	2.6
332	3.23438	-1.56949	2.6
333	3.01706	-1.84978	2.6
334	1.11635	-1.58025	2.6
335	3.01563	-1.43411	2.6
336	2.14846	-0.883354	2.6
337	3.52095	-1.20221	2.6
338	1.92188	-1.60629	2.6
339	3.81907	-1.85717	2.6
340	2.64918	-1.70352	2.6
341	1.79726	-2.12361	2.6
2	7.10376	-0.359799	0.7
73	8.24422	-0.51193	0.2
74	7.11399	-0.259507	0.6
75	7.15663	-0.444494	0.6
76	6.64038	0.065002	0.6
77	6.89207	-0.337759	0.6
78	7.06871	-0.219502	0.6
79	6.83899	-0.106402	0.6
80	6.41945	0.181593	0.6
81	6.21416	-0.0526071	0.6
82	6.26793	-0.00365506	0.6
83	6.5444	-0.0760918	0.6
84	6.69838	-0.0931197	0.6
85	6.67814	-0.100073	0.6
86	6.29288	0.176747	0.6
87	6.29172	-0.346943	0.5
88	6.78226	-0.550938	0.5
89	6.64817	-0.563334	0.5
90	7.01157	-0.105102	0.5
91	6.29974	-0.19805	0.5
92	6.42	-0.490093	0.5
93	6.19976	-0.376823	0.5
94	5.58078	-0.768687	0.5
96	6.38461	-0.659357	0.5
97	4.98836	-0.697604	0.5
114	6.29512	-0.563538	0.5
115	8.14264	-0.782777	0.5
116	6.40427	-0.566281	0.5
117	4.86154	-1.19714	0.5
118	6.45852	-0.769449	0.5
119	5.9205	-0.77594	0.5
120	4.7881	-0.741573	0.5
121	5.03068	-1.26433	0.5
122	5.47666	-0.862136	0.5
200	7.51588	-0.847348	1
201	5.15574	-0.638799	1
202	8.53373	-0.576021	1
203	7.00675	-1.11862	1
204	7.73123	-0.3944	1
205	7.58256	-1.1175	1
206	6.19918	-0.906063	1
207	6.3265	-2.40787	1
208	6.21058	-0.912524	1
209	5.66004	-0.927426	1
210	6.03382	-0.500052	1
211	5.68962	-1.03921	1
212	6.42767	-0.897466	1
213	5.37062	-0.74104	1
214	5.82829	-1.04547	1
215	5.37981	-0.714116	1
216	8.16857	-1.00162	1
217	7.60524	-1.04215	1
218	6.68486	-0.862766	1
219	6.84875	-0.582752	1
220	5.74983	-1.07295	1
236	5.78143	-2.93389	1
323	6.20815	-0.701887	0.9
324	5.10591	-0.874927	0.9
325	6.16681	-0.787284	0.9
326	4.61112	-0.693172	0.9
327	4.24836	-0.782023	0.9

## Sheet: Fig 2c
	energy generation			industry			transportation			domestic			agriculture
abbreviations for provinces	provincial contribution to health damage	provincial contribution to CO2 emissions	ratio	provincial contribution to health damage	provincial contribution to CO2 emissions	ratio	provincial contribution to health damage	provincial contribution to CO2 emissions	ratio	provincial contribution to health damage	provincial contribution to CO2 emissions	ratio	provincial contribution to health damage	provincial contribution to CO2 emissions	ratio
GD	0.00269884	0.0250534	0.107724	0.0123622	0.0251499	0.49154	0.00283732	0.00680717	0.416814	0.00217078	0.00112489	1.92976	0.00419076	0.000213783	19.6029
SD	0.0126504	0.0346713	0.364867	0.0496315	0.0451181	1.10003	0.0133992	0.00891967	1.50221	0.0259538	0.00280795	9.24297	0.013096	0.000408543	32.0553
HA	0.00938735	0.0174903	0.536717	0.0382744	0.0292844	1.30699	0.0159952	0.00660255	2.42257	0.0295774	0.00217898	13.5739	0.012902	0.000238627	54.0676
SC	0.00282594	0.00233065	1.21251	0.0226799	0.0246648	0.919522	0.0062123	0.00381639	1.62779	0.0155607	0.00149727	10.3927	0.0050026	0.000406769	12.2984
JS	0.0097149	0.0322727	0.301025	0.0306673	0.035799	0.856651	0.0105897	0.00679815	1.55774	0.00606391	0.000752897	8.0541	0.0101996	0.000350769	29.0779
HE	0.0044327	0.0154025	0.28779	0.0403339	0.044361	0.909218	0.00720469	0.00668503	1.07774	0.0381701	0.00414001	9.2198	0.00952372	0.000276985	34.3835
HN	0.00311873	0.00449069	0.694487	0.019393	0.0189446	1.02367	0.00607291	0.00287628	2.11138	0.00769648	0.00140151	5.49157	0.0032153	2.72658e-05	117.925
AH	0.00703638	0.0142527	0.493688	0.0258587	0.0177373	1.45787	0.0122085	0.0044347	2.75295	0.0123104	0.00077025	15.9823	0.00874924	0.000189904	46.072
HB	0.00364667	0.00562671	0.6481	0.0256514	0.0182372	1.40654	0.0101912	0.00325406	3.13185	0.0145666	0.00234562	6.21012	0.00628053	0.000262536	23.9225
ZJ	0.00345309	0.017858	0.193364	0.0116941	0.0187886	0.622404	0.00459023	0.00476693	0.962931	0.00258679	0.000510807	5.06412	0.00467159	0.000460033	10.1549
GX	0.000673905	0.00332489	0.202685	0.0054061	0.0145148	0.372455	0.00128653	0.00229123	0.561501	0.00174262	0.000462759	3.76572	0.00119201	9.99847e-05	11.9219
YN	0.000415882	0.00182932	0.227342	0.00243242	0.0115232	0.211089	0.000585475	0.00247645	0.236417	0.00143772	0.000935291	1.53719	0.000549535	4.10433e-05	13.3891
JX	0.00212606	0.00560258	0.379478	0.0110628	0.0137266	0.805935	0.00518454	0.00238911	2.17007	0.00338448	0.000471912	7.17183	0.0031201	0.000126437	24.6772
LN	0.00266646	0.0120161	0.221908	0.014975	0.0290028	0.516328	0.00314573	0.00365334	0.861057	0.00907672	0.00144243	6.29265	0.00353298	0.000223474	15.8094
FJ	0.00160369	0.00922805	0.173784	0.00588051	0.0137423	0.427913	0.00183576	0.00232324	0.790173	0.000922364	0.000258374	3.56988	0.00164801	4.71046e-05	34.9862
SN	0.00453513	0.0109239	0.415155	0.00997055	0.013052	0.763907	0.00399818	0.00246787	1.62009	0.0100608	0.00148541	6.77306	0.00271198	0.000107997	25.1116
HL	0.00143719	0.00648601	0.221584	0.00422167	0.0143681	0.293822	0.00141461	0.00241892	0.58481	0.00808138	0.0017282	4.67618	0.00196889	0.000323571	6.08488
SX	0.00635455	0.0183614	0.346081	0.0213663	0.0208876	1.02292	0.00329619	0.00284711	1.15773	0.0251646	0.00440189	5.71676	0.00274747	6.22381e-05	44.1444
GZ	0.00212527	0.00909384	0.233705	0.00442683	0.00992294	0.446121	0.00142263	0.00149752	0.949991	0.00369116	0.00144244	2.55897	0.000774395	6.71514e-06	115.321
CQ	0.0022387	0.00284893	0.785801	0.0147644	0.0106745	1.38314	0.004287	0.00176719	2.42589	0.00408037	0.000536029	7.61221	0.00146106	2.78348e-05	52.4905
JL	0.00159636	0.00631419	0.252822	0.00509538	0.0120229	0.423805	0.00131332	0.00191298	0.686529	0.00626273	0.00100982	6.20181	0.00116396	0.000121653	9.56784
GS	0.00119139	0.00566996	0.210123	0.00289858	0.00764145	0.379323	0.00146951	0.00143633	1.0231	0.00660005	0.00161521	4.08619	0.000691803	7.96251e-05	8.68825
IM	0.00748954	0.0381992	0.196065	0.00827616	0.0179061	0.462198	0.0024616	0.00232946	1.05673	0.0118122	0.00373569	3.16199	0.00190303	0.000167351	11.3715
XJ	0.0011657	0.0201475	0.0578583	0.00346335	0.0155342	0.22295	0.00106539	0.0019627	0.542816	0.00261704	0.0013056	2.00447	0.000636654	0.000181837	3.50124
SH	0.00115078	0.00602809	0.190903	0.00607191	0.00927353	0.654757	0.00135893	0.00132763	1.02358	0.000687982	0.000101765	6.76049	0.000828456	3.13738e-05	26.406
BJ	0.000130683	0.00179899	0.0726423	0.00294984	0.00482341	0.611568	0.0017151	0.00200391	0.855876	0.00642827	0.00082164	7.82371	0.000507467	1.19369e-05	42.5123
TJ	0.000880089	0.00442781	0.198764	0.00530054	0.00901196	0.588167	0.000932079	0.00120633	0.772658	0.00175227	0.000298035	5.8794	0.00083991	3.40105e-05	24.6956
HI	5.57095e-05	0.00162628	0.0342558	0.000293636	0.00323746	0.0906997	5.82052e-05	0.000423367	0.137482	1.97284e-05	2.70215e-05	0.730102	9.9974e-05	0.000111881	0.893576
NX	0.00304956	0.00939106	0.32473	0.00226716	0.00507708	0.446548	0.000572586	0.000666864	0.858624	0.000937797	0.000245949	3.81297	0.000346752	1.79603e-05	19.3066
QH	0.000222423	0.00169501	0.131222	0.000618349	0.00298502	0.207151	0.00021628	0.000442372	0.488909	0.000599177	0.000315386	1.89982	8.67299e-05	1.71419e-05	5.05953
XZ				2.26063e-06	0.000383981	0.00588735	1.66314e-05	0.000338499	0.0491328	3.14841e-05	0.000135419	0.232495	8.18512e-06	1.45989e-05	0.560668

## Sheet: Fig 3d
cityID	population density	cumulative fraction of total population	cumulative fraction of social cost from climate change	cumulative fraction of social cost from health damage	cumulative fraction of integrated costs
289	0.296	6.2361e-05	2.70055e-05	2.06086e-06	1.11985e-05
36	1.02095	0.000246124	0.00256575	0.00130271	0.00176538
288	1.17481	0.000623648	0.00267371	0.0013112	0.00181031
322	1.71477	0.00104286	0.00431872	0.00148747	0.0025246
290	1.73833	0.0011909	0.00442368	0.00149184	0.00256582
321	1.98239	0.00148396	0.00462051	0.00150076	0.00264358
320	2.67934	0.00163764	0.00471702	0.00150768	0.00268331
334	3.05369	0.00271532	0.00853028	0.00228944	0.00457555
72	3.75687	0.00289626	0.00864677	0.00232871	0.00464312
286	4.06731	0.00313769	0.00882489	0.00233939	0.00471513
287	4.43647	0.00366942	0.00901718	0.00234907	0.0047917
331	4.52099	0.00413005	0.0103768	0.00265422	0.0054831
35	5.42248	0.00494986	0.0132109	0.00442389	0.00764272
341	6.03307	0.00547918	0.0142312	0.00454537	0.00809343
285	6.17332	0.00598452	0.0143637	0.00455888	0.00815055
338	6.8338	0.00725725	0.0165909	0.00500373	0.0092483
309	7.40526	0.0079893	0.0174438	0.00543683	0.00983519
336	8.57162	0.0084281	0.0184023	0.0058313	0.0104363
330	8.57999	0.00887084	0.0201022	0.00616201	0.0112685
317	9.18848	0.00910025	0.0203659	0.00625263	0.0114226
257	9.96843	0.0102022	0.0205988	0.00627779	0.0115238
31	10.0549	0.0120978	0.027033	0.00872631	0.0154323
319	12.0856	0.0124863	0.0273239	0.00879024	0.0155794
256	13.8719	0.0133463	0.0276872	0.00895469	0.0158167
340	14.1424	0.0143523	0.0313562	0.00961964	0.0175821
318	17.1534	0.0145805	0.0315358	0.00967008	0.0176799
314	19.1828	0.0151045	0.0317936	0.00979094	0.0178508
284	19.7184	0.0155411	0.0319577	0.00980102	0.0179173
283	20.2291	0.0158918	0.0321184	0.00981902	0.0179876
335	20.402	0.0178892	0.0353398	0.0105834	0.019652
333	20.4311	0.0182701	0.0360847	0.0107	0.0199988
30	23.7387	0.0198106	0.0441585	0.0152047	0.0258109
332	25.3906	0.021282	0.0511408	0.0166516	0.0292856
32	26.1178	0.0225392	0.0544064	0.0186397	0.0317416
70	26.5166	0.023863	0.0549557	0.0193651	0.0324025
185	29.2157	0.0239335	0.0550001	0.0194224	0.0324551
34	29.5622	0.0251198	0.058617	0.0209416	0.0347427
307	31.9306	0.0260646	0.0594465	0.0214951	0.0353973
337	33.8166	0.0289309	0.0638642	0.0228168	0.0378531
66	35.8001	0.0298082	0.0655618	0.0229226	0.038542
33	40.5273	0.0314641	0.0707392	0.0254367	0.0420317
282	44.1613	0.0319476	0.0708318	0.025454	0.0420766
339	45.5619	0.0338651	0.0742569	0.0259863	0.0436686
28	50.671	0.0370759	0.0827359	0.0299106	0.0492613
59	52.7976	0.038788	0.0841115	0.0301703	0.0499298
29	53.0951	0.0411366	0.0912557	0.033633	0.0547411
329	53.8348	0.0414491	0.0926714	0.0338851	0.0554195
306	57.9081	0.0428667	0.0935165	0.0346492	0.0562132
274	63.4541	0.0449646	0.0940902	0.034747	0.0564854
273	63.9038	0.0459478	0.0943342	0.034801	0.0566089
64	68.4035	0.0470737	0.0950323	0.0349592	0.0569649
279	69.0147	0.0480651	0.095277	0.0349951	0.0570773
296	69.5388	0.0499869	0.0977829	0.036888	0.0591947
327	69.9902	0.0513551	0.101034	0.0383686	0.0613239
303	70.765	0.0517442	0.101738	0.0388498	0.0618869
69	71.946	0.053818	0.103378	0.0392882	0.0627655
63	75.4063	0.0546401	0.103894	0.039478	0.0630748
56	76.0639	0.0556306	0.105184	0.0398365	0.0637741
67	78.2144	0.0575471	0.106393	0.0403253	0.0645271
62	84.5058	0.0589624	0.107291	0.0405163	0.0649769
58	84.7478	0.0605868	0.10838	0.041444	0.0659639
258	85.4974	0.0644295	0.110374	0.0418287	0.0669379
310	88.0288	0.0662179	0.112178	0.0435374	0.0686815
298	91.1963	0.069158	0.11666	0.0466505	0.0722961
304	91.4583	0.0705325	0.11789	0.0477657	0.0734534
312	92.1212	0.0724933	0.118982	0.0486045	0.074385
230	98.0694	0.0751555	0.120025	0.0489523	0.0749872
26	98.2511	0.077192	0.129255	0.0533003	0.0811236
326	100.597	0.0784545	0.132413	0.0548725	0.0832768
316	100.745	0.0794357	0.133195	0.0552587	0.083808
253	102.156	0.0805844	0.133697	0.0556925	0.0842668
276	102.228	0.0827651	0.13481	0.0559163	0.0848163
10	107.091	0.0859244	0.138655	0.0590083	0.0881843
281	107.249	0.0868264	0.138847	0.059069	0.0882927
275	107.314	0.0887321	0.139289	0.0592012	0.0885385
232	111.149	0.091515	0.140096	0.0595911	0.0890815
266	113.198	0.0940837	0.141789	0.0605684	0.0903208
278	116.481	0.0968325	0.142785	0.060804	0.0908349
305	117.799	0.099274	0.144305	0.0621598	0.092251
280	119.677	0.101817	0.145342	0.0624965	0.0928441
120	120.073	0.104184	0.147199	0.0633774	0.0940826
299	123.661	0.106349	0.148663	0.0647463	0.0954863
271	127.844	0.108172	0.149135	0.064979	0.0958068
22	128.259	0.110583	0.153219	0.0728165	0.102269
297	128.816	0.1132	0.155416	0.0745601	0.104179
117	129.223	0.115423	0.157601	0.075217	0.105396
300	130.554	0.117339	0.158871	0.0765858	0.106728
61	130.562	0.12145	0.161154	0.0793117	0.109292
234	130.863	0.123572	0.162142	0.0797491	0.109931
267	134.221	0.126192	0.164517	0.0809995	0.111593
233	135.203	0.128113	0.16516	0.0813629	0.112059
9	135.375	0.131826	0.168978	0.0845567	0.115481
57	141.346	0.134062	0.170948	0.0863656	0.11735
65	141.476	0.136298	0.176896	0.089255	0.121359
277	142.922	0.139735	0.178477	0.0896952	0.122217
171	143.954	0.142281	0.179887	0.0920406	0.12422
311	144.558	0.14441	0.180917	0.0933306	0.125415
106	145.178	0.145459	0.181542	0.0940526	0.126101
97	146.695	0.147348	0.183371	0.0949591	0.127346
55	146.985	0.149058	0.185647	0.0957912	0.128707
68	148.132	0.149746	0.186195	0.0958902	0.12897
181	148.438	0.152434	0.186974	0.0970298	0.129978
226	152.184	0.153107	0.187334	0.0971021	0.130155
121	153.037	0.1553	0.189536	0.0977213	0.131355
71	153.364	0.159293	0.193319	0.1014	0.135071
52	154.087	0.162464	0.197689	0.103589	0.138059
270	155.04	0.164207	0.199028	0.103949	0.138778
25	161.542	0.166275	0.20513	0.108151	0.143676
49	164.381	0.16869	0.208781	0.11052	0.146514
324	164.995	0.169233	0.211702	0.111732	0.148353
264	165.731	0.171461	0.213082	0.112968	0.149642
265	168.778	0.173586	0.214488	0.113517	0.150504
19	169.032	0.174938	0.217238	0.116151	0.153181
231	169.264	0.176418	0.217671	0.116432	0.153518
193	169.635	0.177632	0.217965	0.116974	0.153968
24	169.871	0.18018	0.222668	0.121284	0.158422
45	169.914	0.181501	0.223946	0.122455	0.159633
201	173.424	0.183891	0.225244	0.123137	0.16054
42	174.221	0.185803	0.227685	0.125052	0.162648
199	175.547	0.18784	0.228213	0.125991	0.163436
223	175.695	0.191469	0.230125	0.127322	0.16498
244	176.912	0.193615	0.230951	0.129407	0.166604
112	177.915	0.194743	0.232222	0.1314	0.168333
240	183.494	0.195764	0.2344	0.13159	0.169251
308	185.737	0.197301	0.235201	0.132389	0.17005
197	185.999	0.201142	0.236536	0.133871	0.171479
302	192.909	0.201329	0.237948	0.134148	0.172172
293	192.989	0.203945	0.241106	0.13696	0.17511
261	194.428	0.208426	0.245896	0.140999	0.179424
172	197.778	0.211577	0.248663	0.145556	0.183326
40	198.717	0.213244	0.25033	0.146346	0.184437
60	199.469	0.221152	0.256325	0.15196	0.190191
20	200.277	0.223603	0.261333	0.157023	0.195233
272	201.278	0.226997	0.262303	0.158037	0.196231
130	201.371	0.230816	0.265768	0.160395	0.198995
269	201.601	0.235174	0.268288	0.16134	0.200517
175	204.46	0.237064	0.269855	0.165216	0.203547
41	207.977	0.238378	0.273306	0.166494	0.205621
48	212.532	0.240432	0.275862	0.168376	0.20775
213	214.995	0.24295	0.277331	0.169073	0.20873
132	215.957	0.245995	0.27896	0.17102	0.21056
215	216.982	0.249071	0.280996	0.172012	0.211935
129	218.47	0.255524	0.283436	0.174249	0.214246
313	219.231	0.256848	0.284118	0.17496	0.214946
23	220.268	0.260342	0.290062	0.182206	0.221715
113	225.281	0.262427	0.292016	0.184761	0.22405
292	232.42	0.263106	0.292806	0.185795	0.224995
54	234.753	0.26401	0.294045	0.186672	0.226004
262	234.859	0.265651	0.295413	0.187276	0.226889
53	236.481	0.268186	0.297282	0.189505	0.228985
224	237.086	0.270415	0.298709	0.190582	0.230191
122	239.046	0.272749	0.300638	0.191393	0.231411
196	242.06	0.276802	0.302065	0.19283	0.232844
17	242.807	0.279339	0.307268	0.198186	0.238145
263	243.353	0.284221	0.311817	0.20038	0.241201
243	244.378	0.287917	0.313294	0.203647	0.243813
126	246.676	0.291396	0.315061	0.206385	0.246195
15	246.745	0.293972	0.318028	0.209091	0.248996
195	247.34	0.29757	0.319856	0.210583	0.250611
50	252.592	0.299519	0.322618	0.21292	0.253104
162	252.606	0.301395	0.324599	0.215458	0.255438
18	253.678	0.303182	0.328402	0.219801	0.259583
179	254.523	0.305039	0.329225	0.221594	0.261021
301	255.899	0.30757	0.332772	0.223979	0.263832
328	256.105	0.309795	0.337619	0.225516	0.266581
247	263.019	0.312327	0.339191	0.226992	0.268092
94	265.278	0.314087	0.341875	0.228231	0.26986
254	278.67	0.316651	0.342412	0.229975	0.271162
260	280.275	0.318747	0.344904	0.230592	0.272466
133	283.061	0.323579	0.347493	0.234012	0.275582
110	285.966	0.327518	0.349776	0.237996	0.278943
209	287.161	0.330717	0.35212	0.238919	0.280386
227	288.892	0.333013	0.353027	0.239341	0.280986
173	289.408	0.337285	0.35624	0.245919	0.286332
229	291.525	0.343546	0.35851	0.247371	0.288083
315	295.019	0.345139	0.360598	0.24835	0.289468
211	295.782	0.348645	0.362615	0.24906	0.290657
187	297.414	0.351154	0.364272	0.251061	0.292532
131	299.471	0.355345	0.366506	0.25391	0.295156
250	299.921	0.358328	0.367963	0.25606	0.297052
252	304.892	0.362106	0.369624	0.259113	0.299595
16	306.01	0.363153	0.370712	0.260297	0.300744
138	310.159	0.364762	0.374539	0.264637	0.304896
124	310.698	0.365987	0.375017	0.265228	0.305445
268	311.462	0.370891	0.379607	0.266197	0.307741
180	312.031	0.373133	0.380153	0.267623	0.308844
220	314.137	0.374969	0.381057	0.267931	0.309371
241	315.083	0.377854	0.383059	0.270659	0.311833
125	321.399	0.37877	0.384861	0.271475	0.313011
107	322.593	0.382045	0.3883	0.27714	0.31786
236	324.224	0.382503	0.388863	0.27717	0.318085
43	324.244	0.384858	0.390518	0.278913	0.319796
47	329.533	0.385662	0.391508	0.279758	0.320693
192	330.6	0.390185	0.393857	0.284151	0.324338
128	331.204	0.391062	0.394624	0.285049	0.325188
190	332.128	0.396251	0.396078	0.287211	0.32709
178	335.697	0.40063	0.399151	0.294859	0.333063
214	339.778	0.402612	0.400271	0.295251	0.333721
105	344.533	0.406587	0.402862	0.30034	0.337895
21	344.766	0.41021	0.408953	0.313378	0.348389
237	356.843	0.432234	0.424248	0.339172	0.370337
194	358.605	0.435505	0.425716	0.341912	0.372611
27	359.603	0.43592	0.426449	0.342217	0.373073
295	371.049	0.439568	0.429878	0.347442	0.377639
165	371.288	0.44482	0.433423	0.35366	0.382878
51	372.361	0.450503	0.43949	0.359637	0.388888
119	372.596	0.454002	0.441782	0.360687	0.390394
228	374.909	0.45699	0.442937	0.361667	0.391438
46	375.097	0.458298	0.448165	0.36592	0.396048
191	385.83	0.46258	0.451039	0.371678	0.400749
127	389.524	0.463514	0.452041	0.373016	0.401964
170	390.787	0.464847	0.453684	0.375524	0.404155
249	395.315	0.466991	0.454664	0.376794	0.405319
39	400.546	0.469754	0.456708	0.378502	0.40715
177	403.416	0.474011	0.458606	0.382522	0.410393
163	406.487	0.482087	0.463383	0.392262	0.418315
210	417.308	0.485628	0.467262	0.394603	0.421219
221	425.146	0.488761	0.470211	0.395812	0.423065
222	438.458	0.490494	0.474277	0.397469	0.425605
255	438.955	0.493103	0.475289	0.400046	0.427608
198	441.499	0.495785	0.477203	0.401827	0.429439
225	443.03	0.49689	0.477908	0.402113	0.429878
189	450.248	0.502073	0.480269	0.404997	0.43257
44	453.669	0.503836	0.481834	0.405455	0.433434
294	458.708	0.507359	0.487041	0.412559	0.439843
188	459.77	0.509102	0.490073	0.416696	0.443575
153	461.726	0.514301	0.494501	0.423601	0.449573
149	463.616	0.517277	0.501403	0.432002	0.457425
183	471.564	0.51799	0.502004	0.433406	0.458534
251	471.859	0.520235	0.503522	0.437659	0.461786
325	476.663	0.520586	0.505764	0.438675	0.463251
8	478.569	0.528558	0.5128	0.45244	0.474551
182	481.311	0.529469	0.51357	0.454271	0.475993
109	484.388	0.536502	0.523641	0.468392	0.488631
5	490.657	0.539342	0.52766	0.472976	0.493007
167	492.142	0.544904	0.530917	0.480741	0.499121
206	492.347	0.548348	0.532431	0.48135	0.500062
93	492.631	0.552375	0.535948	0.483753	0.502873
323	496.779	0.55369	0.539812	0.485659	0.505496
248	497.385	0.558372	0.541061	0.490697	0.509146
208	497.992	0.562621	0.543672	0.491741	0.510764
81	499.777	0.566356	0.547785	0.495626	0.514733
168	500.198	0.567517	0.54977	0.497716	0.516784
13	512.784	0.570904	0.553572	0.50468	0.52259
38	513.267	0.575806	0.560632	0.509613	0.528302
11	518.265	0.581275	0.566993	0.520294	0.537401
184	524.392	0.582314	0.567518	0.521834	0.538569
176	526.893	0.585814	0.569334	0.526637	0.542278
82	527.386	0.5917	0.574988	0.532246	0.547903
87	540.083	0.598488	0.583407	0.53817	0.554741
86	540.706	0.601959	0.586957	0.542388	0.558714
114	541.92	0.606595	0.591673	0.545061	0.562136
91	544.429	0.608963	0.593715	0.546728	0.56394
139	546.366	0.61449	0.600714	0.553689	0.570915
100	548.333	0.616913	0.602138	0.556149	0.572996
143	552.019	0.619155	0.604699	0.558353	0.57533
144	553.663	0.621322	0.609722	0.562868	0.580032
147	556.15	0.625692	0.613179	0.567995	0.584547
111	557.177	0.62927	0.614879	0.57315	0.588436
207	559.196	0.63435	0.619349	0.573551	0.590327
7	559.326	0.639569	0.626928	0.5836	0.599472
259	567.614	0.642986	0.630435	0.58588	0.602201
140	577.046	0.649783	0.639612	0.596564	0.612333
245	580.277	0.652097	0.640787	0.599703	0.614753
242	583.482	0.654704	0.642547	0.602654	0.617267
4	587	0.660433	0.657285	0.61502	0.630502
239	591.742	0.66237	0.658641	0.61732	0.632457
96	592.653	0.666521	0.662308	0.619208	0.634996
146	594.011	0.674142	0.670442	0.630911	0.645392
116	604.418	0.675858	0.672221	0.631916	0.64668
14	610.339	0.679039	0.678124	0.637677	0.652493
80	613.668	0.682438	0.680774	0.640841	0.655469
92	614.003	0.686094	0.68574	0.643869	0.659207
212	618.729	0.688324	0.686603	0.64422	0.659746
154	619.06	0.691971	0.689196	0.648685	0.663525
186	627.268	0.697502	0.695381	0.657734	0.671525
145	630.814	0.698484	0.696236	0.658656	0.672422
118	638.117	0.703739	0.702245	0.661427	0.67638
37	653.916	0.710036	0.712801	0.669208	0.685177
148	656.953	0.714268	0.717671	0.67654	0.691607
150	658.546	0.720246	0.722713	0.685766	0.6993
246	666.144	0.722934	0.724107	0.688816	0.701744
164	674.599	0.728346	0.726922	0.696799	0.707834
157	676.389	0.73251	0.73162	0.704766	0.714603
12	677.282	0.735759	0.736126	0.712245	0.720993
155	677.666	0.739446	0.740293	0.717753	0.72601
108	690.145	0.744659	0.743229	0.72489	0.731608
141	694.721	0.750463	0.750518	0.736235	0.741467
83	695.337	0.753902	0.755682	0.740999	0.746378
3	696.405	0.761216	0.764628	0.757412	0.760055
99	706.21	0.76296	0.76722	0.761175	0.763389
166	706.811	0.769317	0.77111	0.77132	0.771243
123	707.138	0.773235	0.775178	0.776533	0.776037
142	713.249	0.777319	0.782378	0.783285	0.782953
156	714.642	0.778473	0.782804	0.78416	0.783664
6	716.171	0.784929	0.79059	0.796097	0.79408
104	732.923	0.785495	0.79122	0.797051	0.794915
152	736.673	0.788939	0.793393	0.801397	0.798465
136	764.099	0.792447	0.797094	0.805579	0.802471
76	765.385	0.798868	0.802281	0.811089	0.807863
159	770.741	0.801285	0.803977	0.814768	0.810815
89	771.374	0.807848	0.809266	0.817766	0.814652
98	781.669	0.812227	0.815101	0.829273	0.824082
137	783.717	0.814902	0.817843	0.833974	0.828065
103	788.15	0.816511	0.818188	0.834786	0.828706
291	791.231	0.822555	0.822107	0.840526	0.833779
85	794.837	0.826	0.826141	0.84416	0.837559
160	795.112	0.828974	0.829531	0.850926	0.843089
218	800.198	0.830844	0.829742	0.851014	0.843222
102	800.734	0.831917	0.830534	0.85189	0.844067
161	801.844	0.833503	0.832445	0.856283	0.847551
84	811.093	0.835835	0.835966	0.859478	0.850865
135	825.111	0.842515	0.840037	0.864363	0.855452
158	850.747	0.844418	0.841874	0.866995	0.857793
134	877.279	0.849603	0.85087	0.875936	0.866754
88	882.062	0.85524	0.855116	0.878373	0.869854
79	933.548	0.861228	0.862993	0.885424	0.877207
219	942.702	0.864905	0.865429	0.886777	0.878957
77	984.433	0.868131	0.869457	0.889639	0.882246
101	1081.36	0.869847	0.870884	0.892126	0.884344
203	1104.06	0.871051	0.871341	0.892274	0.884606
90	1109.4	0.87434	0.875265	0.895791	0.888272
151	1151.22	0.880817	0.88217	0.907922	0.898489
78	1174.63	0.888234	0.89326	0.916786	0.908168
238	1175.24	0.898851	0.901325	0.927495	0.917908
169	1184.09	0.906446	0.910002	0.942283	0.930458
2	1216.53	0.917014	0.925983	0.953385	0.943347
74	1229.05	0.923062	0.934031	0.959566	0.950212
1	1263.58	0.938536	0.942575	0.969997	0.959952
75	1282.58	0.942963	0.952501	0.976333	0.967603
200	1836.98	0.952755	0.962847	0.980746	0.974189
205	1963.65	0.958467	0.968747	0.982668	0.977568
217	2008.7	0.960952	0.970802	0.983389	0.978778
204	2278.4	0.964539	0.972367	0.98444	0.980018
115	3438	0.968349	0.974547	0.985432	0.981445
216	3528.3	0.974682	0.976135	0.986013	0.982394
73	3805.58	0.992482	0.993187	0.996187	0.995088
202	5083.36	1	1	1	1

## Sheet: Fig 4
contributions to social costs from climate change	energy generation bituminous coal	industrial iron production	industrial coke production	industrial brick production	industrial hydraulic cement production	industrial lime production	industrial bituminous coal	transportation diesel	domestic bituminous coal	domestic coal briquettes	domestic firewoods	domestic crop residue	domestic corncob	domestic brush wood	agriculture fertilizer application & livestock management	other subsectors
XZ	0	27607.5	7.2522e+07	2.99642e+08	1.43351e+07	0	5.77416e+06	1.60579e+08	2.70988e+07	2.48881e+06	7.36037e+07	0	0	0	0	2.76102e+08
HI	1.68914e+09	1.10944e+08	0	4.1352e+08	6.66895e+08	0	1.10799e+09	3.04752e+08	522935	269041	4.33904e+06	0	0	0	0	1.3968e+09
QH	1.77556e+09	3.07505e+08	2.80245e+08	2.05814e+07	3.09842e+08	0	1.64892e+09	3.59746e+08	2.4276e+08	2.19738e+07	2.65443e+07	0	0	0	0	7.3185e+08
BJ	1.85582e+09	3.96452e+08	2.29873e+08	4.92809e+08	9.33018e+08	0	2.18428e+09	1.09528e+09	4.24141e+08	1.83561e+07	1.07433e+07	0	0	0	0	2.28844e+09
TJ	4.51125e+09	4.47266e+09	3.04342e+08	1.07357e+08	3.66678e+08	0	3.05463e+09	7.6916e+08	1.06788e+08	1.80273e+07	5.78575e+06	0	0	0	0	2.00449e+09
NX	9.4377e+09	1.1282e+08	5.68073e+08	6.31899e+08	4.46433e+08	0	3.13918e+09	5.72662e+08	2.09804e+08	1.25808e+07	1.62749e+07	0	0	0	0	1.01535e+09
CQ	2.95905e+09	1.43713e+09	1.4908e+08	1.72666e+08	1.70062e+09	0	6.81564e+09	1.45555e+09	1.78948e+08	3.53605e+07	5.68911e+07	0	0	0	0	1.68887e+09
GS	5.83856e+09	1.61594e+09	4.69089e+08	3.05255e+07	9.70868e+08	0	4.07297e+09	1.17597e+09	1.37792e+09	1.13419e+08	1.27364e+08	0	0	0	0	1.46559e+09
SH	6.11973e+09	4.76841e+09	4.56945e+08	2.59676e+08	5.90421e+08	0	2.42669e+09	5.82484e+08	1.83523e+07	1.96395e+06	5.19907e+06	0	0	0	0	2.36403e+09
YN	1.90103e+09	2.07303e+09	1.16754e+09	5.92839e+08	1.61084e+09	0	6.02706e+09	1.53534e+09	6.01718e+08	4.97321e+07	1.66862e+08	0	0	0	0	1.93193e+09
GX	3.45833e+09	3.8716e+09	4.24163e+08	3.74661e+08	2.64686e+09	0	7.12617e+09	1.37049e+09	1.00387e+08	1.3571e+07	1.28719e+08	0	0	0	0	2.21995e+09
JL	6.51046e+09	1.29499e+09	4.24881e+08	3.85112e+08	1.47379e+09	0	7.8698e+09	1.50653e+09	7.503e+08	2.7661e+07	1.27691e+08	0	0	0	0	2.0858e+09
GZ	9.39787e+09	1.05743e+09	7.79604e+08	7.89902e+07	1.2113e+09	0	6.7008e+09	8.28309e+08	1.19281e+09	8.69317e+07	9.73991e+07	0	0	0	0	1.62175e+09
JX	5.81606e+09	4.17398e+09	6.09537e+08	1.86461e+08	2.63065e+09	0	5.98362e+09	1.55184e+09	8.55425e+07	1.23381e+08	1.01691e+08	0	0	0	0	2.16117e+09
HL	6.65434e+09	1.77741e+09	9.76212e+08	5.50721e+08	1.52581e+09	0	8.80068e+09	8.41928e+08	1.21038e+09	4.69858e+07	8.94799e+07	0	0	0	0	4.1149e+09
FJ	9.5681e+09	9.21168e+08	1.68758e+08	2.04047e+08	3.0605e+09	0	8.33252e+09	1.15655e+09	1.33365e+08	7.20896e+06	2.32393e+07	0	0	0	0	3.29351e+09
HN	4.6647e+09	2.67731e+09	3.89021e+08	8.66765e+08	3.67373e+09	0	1.11585e+10	1.70355e+09	5.51402e+08	4.57358e+08	1.3551e+08	0	0	0	0	2.83914e+09
SN	1.14273e+10	8.14297e+08	2.48767e+09	1.39746e+07	1.7011e+09	0	7.25245e+09	1.58945e+09	9.66721e+08	2.08321e+08	1.36112e+08	0	0	0	0	2.83097e+09
HB	5.87875e+09	3.62907e+09	6.11995e+08	8.07832e+08	2.58292e+09	0	1.03612e+10	1.1929e+09	8.52419e+08	1.07177e+08	1.73611e+08	0	0	0	0	5.07156e+09
SC	2.42863e+09	4.26421e+09	1.21655e+09	2.25092e+08	3.57011e+09	0	1.43074e+10	1.86895e+09	7.44777e+08	1.19202e+08	2.79628e+08	0	0	0	0	5.31678e+09
AH	1.46897e+10	3.98442e+09	6.947e+08	9.20541e+07	2.98896e+09	0	9.89395e+09	2.87076e+09	2.92874e+08	1.3968e+08	1.15897e+08	0	0	0	0	3.4765e+09
XJ	2.08444e+10	2.64249e+09	2.24676e+09	1.23942e+09	1.14196e+09	0	6.60926e+09	1.20745e+09	1.14386e+09	1.74968e+07	8.09258e+07	0	0	0	0	3.91596e+09
ZJ	1.83215e+10	2.1996e+09	3.09515e+08	5.82089e+08	5.77225e+09	0	8.78811e+09	1.78394e+09	6.8209e+07	3.70223e+07	5.71339e+07	0	0	0	0	6.56753e+09
LN	1.24021e+10	9.41654e+09	2.13217e+09	2.25486e+08	2.70468e+09	0	1.20847e+10	1.81609e+09	1.00269e+09	4.21988e+07	1.21734e+08	0	0	0	0	6.69828e+09
SX	1.82689e+10	4.7419e+09	5.09434e+09	8.08291e+07	8.84908e+08	0	9.95792e+09	1.78312e+09	3.80344e+09	3.43958e+08	2.09904e+08	0	0	0	0	3.70071e+09
HA	1.79716e+10	4.26542e+09	2.24071e+09	1.09824e+09	5.12443e+09	0	1.60991e+10	3.24902e+09	1.1823e+09	4.83404e+08	1.59007e+08	0	0	0	0	6.69007e+09
GD	2.53874e+10	4.44542e+09	1.71631e+08	1.79936e+08	5.87799e+09	0	1.26574e+10	4.20248e+09	9.5357e+07	3.13692e+07	7.79448e+07	0	0	0	0	8.12965e+09
IM	3.7315e+10	2.59114e+09	2.57553e+09	1.76293e+08	1.85208e+09	0	1.00729e+10	1.31419e+09	3.51329e+09	2.11503e+08	1.06472e+08	0	0	0	0	5.71332e+09
HE	1.57155e+10	2.16867e+10	3.88708e+09	3.23072e+08	3.76028e+09	0	1.46218e+10	4.55048e+09	3.28652e+09	2.98326e+08	1.07907e+08	0	0	0	0	6.14687e+09
JS	3.30961e+10	1.04293e+10	1.99982e+09	3.74183e+08	7.52022e+09	0	1.43859e+10	2.21709e+09	1.01575e+08	1.32932e+08	2.7858e+07	0	0	0	0	9.45728e+09
SD	3.57024e+10	1.17056e+10	2.99956e+09	1.2712e+09	6.30314e+09	0	2.18408e+10	6.95008e+09	1.50686e+09	4.50555e+08	1.3525e+08	0	0	0	0	7.62009e+09
contributions to integrated social costs	energy generation bituminous coal	industrial iron production	industrial coke production	industrial brick production	industrial hydraulic cement production	industrial lime production	industrial bituminous coal	transportation diesel	domestic bituminous coal	domestic coal briquettes	domestic firewoods	domestic crop residue	domestic corncob	domestic brush wood	agriculture fertilizer application & livestock management	other subsectors
XZ	0	215630	7.29676e+07	3.0239e+08	1.46e+07	34848.2	5.9853e+06	1.84758e+08	3.22777e+07	2.82452e+06	9.16925e+07	8.78315e+06	1.57476e+06	2.0404e+07	1.2877e+07	2.86562e+08
HI	1.78898e+09	1.54902e+08	0	5.17131e+08	8.41579e+08	1.14636e+07	1.21032e+09	4.02179e+08	1.5965e+06	674145	1.99114e+07	3.32846e+06	634945	1.23524e+07	8.2054e+07	3.38524e+09
QH	2.17504e+09	5.19133e+08	3.77683e+08	2.1509e+07	4.86109e+08	4.6055e+07	2.01203e+09	7.23964e+08	7.72872e+08	6.56219e+07	1.31399e+08	1.92247e+08	3.98187e+07	1.21715e+08	1.32838e+08	3.21705e+09
YN	2.64548e+09	2.6381e+09	1.56865e+09	9.3576e+08	2.6334e+09	1.27104e+08	7.37734e+09	2.49388e+09	1.89733e+09	1.46272e+08	6.16201e+08	1.29085e+08	1.61704e+08	3.71142e+08	8.29559e+08	5.48829e+09
BJ	2.08777e+09	1.28437e+09	4.68425e+08	1.37563e+09	2.27219e+09	1.67373e+08	3.21711e+09	3.74868e+09	8.74256e+09	2.66344e+08	4.89104e+08	3.9304e+08	3.77136e+08	5.18508e+08	6.87423e+08	7.01888e+09
TJ	6.08179e+09	6.46282e+09	8.8179e+08	4.62682e+08	1.40096e+09	3.89159e+08	5.82759e+09	2.28279e+09	1.64299e+09	2.18655e+08	2.27072e+08	3.31001e+08	3.96842e+08	1.8571e+08	1.19136e+09	1.12729e+10
NX	1.47236e+10	5.56649e+08	9.0061e+08	1.21868e+09	9.51452e+08	1.31192e+08	4.64998e+09	1.54712e+09	1.09406e+09	5.49522e+07	1.5578e+08	2.11479e+08	2.17717e+08	1.57683e+08	5.61646e+08	1.66551e+10
SH	8.16266e+09	6.46312e+09	1.42487e+09	1.27343e+09	2.55833e+09	3.268e+08	5.09034e+09	2.5479e+09	2.92419e+08	2.1667e+07	2.01431e+08	1.7595e+08	6.11902e+07	2.44692e+08	1.13977e+09	1.39322e+10
GX	4.66206e+09	5.75919e+09	7.35357e+08	8.45051e+08	5.58332e+09	3.84377e+08	9.89365e+09	3.45049e+09	4.37147e+08	4.5365e+07	9.20204e+08	5.09243e+08	1.67605e+08	1.23233e+09	1.8176e+09	8.48371e+09
GS	7.94957e+09	2.26369e+09	7.38562e+08	5.77274e+07	2.06904e+09	1.88569e+08	6.1607e+09	3.67553e+09	6.86766e+09	4.87864e+08	1.1993e+09	2.23541e+09	1.32078e+09	1.21961e+09	9.81689e+08	1.09038e+10
GZ	1.31707e+10	2.46774e+09	1.37092e+09	1.67155e+08	2.6061e+09	3.51124e+08	9.65822e+09	3.09674e+09	5.33889e+09	3.14698e+08	8.376e+08	1.90311e+08	2.83637e+08	7.87147e+08	1.27575e+09	1.66797e+10
JL	9.35532e+09	3.29961e+09	7.19308e+08	8.61513e+08	3.07483e+09	4.09763e+08	1.09256e+10	3.73034e+09	5.07753e+09	1.40292e+08	1.65179e+09	2.48278e+09	1.25346e+09	1.33914e+09	1.03544e+09	1.42257e+10
FJ	1.24182e+10	2.55841e+09	2.78158e+08	4.19236e+08	6.19111e+09	3.78572e+08	1.15077e+10	3.99285e+09	8.67869e+08	3.67108e+07	2.7707e+08	3.78732e+07	5.52519e+07	4.48213e+08	2.53765e+09	1.86658e+10
HL	9.2143e+09	3.37876e+09	1.45078e+09	1.0268e+09	2.69563e+09	3.42672e+08	1.13877e+10	2.87355e+09	7.51383e+09	2.08333e+08	1.09495e+09	4.31116e+09	1.25329e+09	1.09682e+09	7.42221e+08	1.80086e+10
CQ	6.95879e+09	5.70523e+09	4.90273e+08	8.37387e+08	8.42216e+09	9.8617e+08	1.63787e+10	8.73802e+09	2.50278e+09	3.04892e+08	1.24085e+09	9.51864e+08	5.66979e+08	1.45535e+09	1.93445e+09	1.43952e+10
JX	9.60236e+09	7.08943e+09	1.57925e+09	6.50065e+08	9.07274e+09	7.01526e+08	1.17447e+10	1.00334e+10	7.3811e+08	9.09477e+08	1.77494e+09	8.32147e+08	5.91068e+07	1.78153e+09	4.17691e+09	1.70209e+10
XJ	2.29167e+10	3.24676e+09	3.05761e+09	1.89646e+09	1.9077e+09	1.93608e+08	8.68257e+09	2.92465e+09	4.10205e+09	5.92065e+07	5.92408e+08	1.64609e+08	1.55394e+08	7.34944e+08	8.38157e+08	2.86292e+10
SN	1.95652e+10	3.69529e+09	5.48132e+09	3.90838e+07	5.03e+09	6.61923e+08	1.27766e+10	8.12051e+09	8.46633e+09	1.6989e+09	2.36167e+09	1.9721e+09	1.76108e+09	2.50243e+09	3.9359e+09	2.71727e+10
HN	1.02309e+10	8.12615e+09	9.66739e+08	3.09005e+09	1.31411e+10	1.30051e+09	2.27976e+10	1.15543e+10	5.13338e+09	3.07277e+09	2.36207e+09	1.38384e+09	2.54667e+08	2.17304e+09	5.1397e+09	1.96513e+10
ZJ	2.44231e+10	4.8367e+09	6.16636e+08	1.47661e+09	1.42031e+10	6.15206e+08	1.37283e+10	8.43382e+09	7.04054e+08	3.2186e+08	1.27821e+09	6.21834e+08	2.07227e+08	1.13543e+09	4.37769e+09	4.04791e+10
LN	1.71496e+10	1.44157e+10	4.68241e+09	7.03004e+08	7.79257e+09	1.02496e+09	1.99858e+10	6.73301e+09	8.3182e+09	2.70128e+08	2.07562e+09	2.51583e+09	1.87427e+09	2.02705e+09	4.23414e+09	3.21467e+10
GD	3.01903e+10	9.01148e+09	3.27901e+08	4.86409e+08	1.37826e+10	8.30188e+08	1.78809e+10	8.735e+09	6.85147e+08	1.7794e+08	1.01064e+09	4.23146e+08	1.04892e+08	1.09174e+09	6.44609e+09	4.38952e+10
SC	7.48192e+09	1.1165e+10	2.9965e+09	7.46077e+08	1.28555e+10	1.67556e+09	2.9516e+10	1.15232e+10	7.76112e+09	7.85028e+08	5.69748e+09	4.53588e+09	2.61812e+09	6.91568e+09	5.2297e+09	2.43445e+10
HB	1.24172e+10	1.03121e+10	2.18333e+09	3.66317e+09	1.24989e+10	1.89902e+09	2.69187e+10	1.62801e+10	1.12295e+10	1.00084e+09	3.80691e+09	3.51215e+09	9.32563e+08	4.39046e+09	7.76525e+09	3.34466e+10
IM	4.99387e+10	4.16995e+09	4.04769e+09	3.22523e+08	4.11419e+09	5.44201e+08	1.63463e+10	5.23434e+09	1.95206e+10	9.79488e+08	1.09557e+09	1.44867e+09	9.7449e+08	8.9291e+08	2.60779e+09	6.05951e+10
SX	2.9277e+10	1.07561e+10	1.56322e+10	3.87872e+08	3.96949e+09	1.35736e+09	2.21566e+10	7.18332e+09	2.89373e+10	2.43574e+09	3.73201e+09	3.518e+09	4.09546e+09	6.09401e+09	4.4549e+09	4.01368e+10
AH	2.71876e+10	1.40242e+10	2.77105e+09	5.22909e+08	1.49386e+10	2.20166e+09	2.4302e+10	2.29621e+10	4.37522e+09	1.72983e+09	3.62924e+09	4.91065e+09	2.29418e+09	4.91798e+09	1.16351e+10	4.3012e+10
JS	5.03586e+10	1.88853e+10	5.66675e+09	1.45014e+09	2.74077e+10	1.93195e+09	2.86484e+10	1.71788e+10	1.47715e+09	1.59971e+09	9.76459e+08	3.87393e+09	8.83549e+08	1.57461e+09	1.35683e+10	7.55347e+10
HE	2.35983e+10	3.58712e+10	1.45936e+10	1.90931e+09	1.94181e+10	2.71105e+09	3.38503e+10	1.64604e+10	4.83536e+10	3.57332e+09	3.55649e+09	5.66513e+09	4.22772e+09	4.45387e+09	1.48579e+10	4.41211e+10
HA	3.46717e+10	1.7133e+10	7.4552e+09	5.40655e+09	2.24793e+10	2.71754e+09	3.52375e+10	2.8358e+10	1.90957e+10	5.97843e+09	5.56543e+09	9.55328e+09	6.70146e+09	6.81485e+09	1.84136e+10	5.85281e+10
SD	5.82244e+10	2.79913e+10	1.00273e+10	6.18907e+09	2.79684e+10	3.43324e+09	4.72109e+10	2.95225e+10	2.02612e+10	5.41016e+09	4.43155e+09	6.89752e+09	4.62223e+09	5.72585e+09	1.97705e+10	8.33544e+10
